# Supplementary material for: Characterization of Antineoplastic Agents Inducing Taste and Smell Disorders Using the FAERS Database
Source: Pharmaceuticals (Basel). 2024 Aug 23;17(9):1116. doi: 10.3390/ph17091116 (PMC11434999; doi:10.3390/ph17091116)
Supplement: Supplementary file 1 [file pharmaceuticals-17-01116-s001.zip]

Archive with 3 entries (3 files):
- Supplementary Table S2.xlsx
- Supplementary Table S3.xlsx
- Supplementary Table S1.xlsx
