# Supplementary material for: Characterization of Antineoplastic Agents Inducing Taste and Smell Disorders Using the FAERS Database
Source: Pharmaceuticals (Basel). 2024 Aug 23;17(9):1116. doi: 10.3390/ph17091116 (PMC11434999; doi:10.3390/ph17091116)
Supplement: Supplementary file 1 [file pharmaceuticals-17-01116-s001.zip › Supplementary Table S2.xlsx]

## Sheet: Sheet1
Medicinal classification by ATC classification	a	b	c	d	p	ROR	95% Cl
Alkylating agents	841	1006708	390456	205082580	<0.0001	0.439	0.410–0.470
Antimetabolites	3006	3197865	388291	202891423	<0.0001	0.491	0.474–0.509
Plant alkaloids and other natural products	1811	1341772	389486	204747516	<0.0001	0.71	0.677–0.743
Cytotoxic antibiotics and related substances	428	574924	390869	205514364	<0.0001	0.391	0.356–0.430
Protein kinase inhibitors	11801	2488034	379496	203601254	<0.0001	2.545	2.498–2.592
Monoclonal antibodies and antibody drug conjugates	2989	2153247	388308	203936041	<0.0001	0.729	0.703–0.756
Other antineoplastic agents	6575	2,2190,02	384722	203870286	<0.0001	1.57	1.532–1.609
a: Number of rows in which the patient is using a drug in the target drug class and has developed taste and/or smell disorders.
b: Number of rows in which the patient is using a drug in the target medicinal class and has not developed taste and/or smell disorders.
c: Number of rows in which the patient does not use a drug in the target medicinal class and has developed taste and/or smell disorders.
d: Number of rows in which patients did not use the drug in the target therapeutic category and did not develop taste and/or smell disorders.
p-values were calculated by Fisher’s exact test, and reported odds ratios were calculated.
