# Supplementary material for: Characterization of Antineoplastic Agents Inducing Taste and Smell Disorders Using the FAERS Database
Source: Pharmaceuticals (Basel). 2024 Aug 23;17(9):1116. doi: 10.3390/ph17091116 (PMC11434999; doi:10.3390/ph17091116)
Supplement: Supplementary file 1 [file pharmaceuticals-17-01116-s001.zip › Supplementary Table S3.xlsx]

## Sheet: Sheet1
generic name of drug	Dysgeusia	Ageusia	Anosmia	Taste disorder	Parosmia	Hypogeusia	Hyposmia	lnROR
ABEMACICLIB	0.215111	0.93671	0.075373	2.19694	0.987678	1.57032	0.629594	0.788601
AFATINIB	1.01323	0.67928	-0.320091	1.16897	-0.506705	0.663844	0.234172	0.816787
ALECTINIB	0.408131	-0.00406856	-1.12442	1.97487	0.298608	1.46916	1.03943	0.542315
ALPELISIB	0.885473	1.51347	-0.495634	3.21064	1.29552	0.999202	0.569513	1.53298
AVAPRITINIB	1.24015	2.29154	1.50503	3.47903	2.09794	2.04393	1.10312	2.01456
AXITINIB	0.709555	1.13684	-0.487248	1.93663	0.0884496	1.89597	-0.269482	0.925042
BORTEZOMIB	0.0961704	0.870894	-0.149269	1.02429	-0.361523	1.22778	0.990346	0.396096
BOSUTINIB	0.373412	0.697251	0.424018	1.40224	0.496933	1.33101	0.390313	0.563878
CABAZITAXEL	0.561955	1.08993	-1.0297	0.795518	-0.705429	0.46502	1.13415	0.509758
CABOZANTINIB	1.78888	2.57115	0.518773	3.84238	0.331991	2.05961	-1.125	2.32945
CAPECITABINE	0.331762	-0.14478	-1.27819	0.838924	-0.375267	0.217766	-1.15133	0.205589
CRIZOTINIB	1.72379	1.18159	-0.618639	1.31542	-0.29434	1.21296	-0.0643542	1.43142
DARATUMUMAB	-0.479878	0.216234	0.225121	1.6038	0.31299	0.972819	-0.555935	0.192585
DASATINIB	0.0950853	0.34358	-0.385808	0.82896	0.0637754	0.0102985	-0.930327	0.181392
ENASIDENIB	1.38753	1.37568	1.24521	3.28037	-0.040434	2.74016	1.79914	1.73955
ENFORTUMAB VEDOTIN	1.33005	1.83188	0.458591	3.28646	0.782866	1.95332	2.62244	1.68858
ENTRECTINIB	2.39897	2.60001	0.856635	4.55845	1.18091	2.35136	3.02049	2.83562
EPIRUBICIN	0.229351	-0.162885	-0.240062	0.594861	0.743969	-0.354952	0.314313	0.186269
ERDAFITINIB	0.456398	2.38663	0.811188	4.25744	1.13546	2.30591	2.97504	2.17811
ERLOTINIB	0.697771	0.80045	-1.26091	-1.0718	-0.626317	1.33466	0.11486	0.529048
EVEROLIMUS	0.767088	0.795214	-0.436524	1.29435	-0.226536	0.492625	-1.88427	0.72229
FEDRATINIB	-0.165339	1.8229	0.701025	2.19063	2.12456	2.19575	2.86488	0.87207
GLASDEGIB	1.49215	1.3291	1.05551	2.88299	2.4793	2.55023	3.21936	1.56744
IXAZOMIB	0.078752	1.18895	0.434091	1.74647	0.170369	1.46684	0.911499	0.680583
LENVATINIB	0.553657	1.25288	-0.306927	2.70723	-0.350426	1.02125	-0.70832	1.12268
LURBINECTEDIN	1.68404	0.872893	1.69878	2.67797	2.02306	3.19351	3.86264	1.36133
MITOTANE	1.40888	0.209202	-0.0638138	-0.184909	0.260461	1.43091	2.10004	0.895982
NERATINIB	1.00818	0.199391	-0.921028	1.35651	-0.596753	1.67257	1.24282	0.746434
NINTEDANIB	0.657628	1.6623	0.531789	2.42154	0.0779965	1.63554	-0.916108	1.19856
NIRAPARIB	0.841964	0.769226	-0.266884	2.51741	0.774805	0.892022	-0.0490825	1.10765
OLAPARIB	1.05973	0.237165	-0.0358894	2.26906	1.28747	-0.487296	0.181832	1.08477
OSIMERTINIB	0.16541	0.343894	-0.31878	2.12758	0.005532	0.328631	-0.101028	0.568108
PALBOCICLIB	0.764964	0.851315	0.11792	1.91676	0.815473	1.15861	0.417122	0.926424
PANITUMUMAB	0.667873	-0.800677	-1.27422	0.874102	-0.949931	-0.878167	-0.209039	0.341025
PAZOPANIB	1.82212	2.09183	-0.0808933	1.66111	0.494994	1.86788	0.136889	1.74143
PEMBROLIZUMAB	-0.304685	0.704474	-0.582864	1.53068	-0.0673148	1.01311	-0.264918	0.285209
PERTUZUMAB	1.0611	0.110171	-1.30525	1.07634	0.545656	0.189699	-0.750932	0.792965
PEXIDARTINIB	1.86623	2.13975	0.0183255	3.45826	0.3426	1.51305	2.18218	2.06664
PRALSETINIB	0.74071	2.98367	0.507062	3.52726	0.831337	3.61251	2.67091	2.09177
REGORAFENIB	0.139059	0.0578908	-0.941219	1.09043	-0.280379	1.77851	-0.386916	0.223804
RIBOCICLIB	-0.0198057	0.956167	0.927599	2.05163	0.0549478	-0.241152	0.428113	0.680461
ROMIDEPSIN	1.58244	1.30449	-0.0680144	2.5211	2.20314	2.52575	2.09584	1.60477
RUCAPARIB	2.66751	0.698626	0.0715749	3.69904	1.8495	-0.831904	-0.162776	2.53363
SELINEXOR	1.21521	1.52083	0.499308	3.0765	0.823632	2.84297	2.0757	1.65411
SONIDEGIB	2.79163	3.50775	1.0267	3.30783	1.35098	2.52143	3.19056	2.8616
SORAFENIB	0.37645	0.486314	-1.67463	-0.185899	-1.01381	0.609239	-1.12031	0.21534
SUNITINIB	2.29734	2.42698	-0.943547	1.65504	0.369041	2.41125	-1.72448	2.13471
TAZEMETOSTAT	1.52646	1.05277	0.779387	3.8013	2.20297	3.37352	2.94324	2.01318
TRASTUZUMAB	0.601316	-0.224327	-1.81716	0.678636	0.161042	-0.121167	0.0960892	0.374846
TRASTUZUMAB DERUXTECAN	-0.875394	0.775444	1.09022	2.81755	0.315551	1.486	2.15513	0.749756
TRETINOIN	-0.198789	-0.210274	0.441374	1.81015	-0.333308	-1.10897	-0.439842	0.255936
TUCATINIB	0.0352309	0.443489	-1.29615	2.69695	0.637821	0.198579	0.867707	0.801644
VALRUBICIN	1.91813	2.20638	1.93158	1.81049	2.25586	3.42631	4.09543	1.59585
VEMURAFENIB	1.45467	1.06576	-0.397823	0.100282	0.177877	1.09724	-0.180064	1.15444
VISMODEGIB	3.56839	4.88998	2.41221	3.76073	1.0214	4.19588	1.56153	3.96473
VORINOSTAT	0.96249	-0.26129	-1.04508	-1.16617	-0.7208	1.54851	1.11878	0.494339
