# Supplementary material for: Characterization of Antineoplastic Agents Inducing Taste and Smell Disorders Using the FAERS Database
Source: Pharmaceuticals (Basel). 2024 Aug 23;17(9):1116. doi: 10.3390/ph17091116 (PMC11434999; doi:10.3390/ph17091116)
Supplement: Supplementary file 1 [file pharmaceuticals-17-01116-s001.zip › Supplementary Table S1.xlsx]

## Sheet: Sheet1
generic name of drug	p-value	ROR	lower limit of 95%CI	upper limit of 95%CI	a	b	c	d
ABEMACICLIB	2.76277e-08	2.20032	1.72293	2.80997	64	15440	391233	206073848
AFATINIB	1.15639e-12	2.26322	1.8568	2.75859	98	22925	391199	206066363
ALECTINIB	0.00433489	1.71998	1.22522	2.41455	33	10258	391264	206079030
ALPELISIB	2.92835e-48	4.63196	3.92991	5.45942	143	16321	391154	206072967
AVAPRITINIB	6.38433e-69	7.49742	6.32785	8.88316	135	9521	391162	206079767
AXITINIB	4.27678e-27	2.52197	2.17968	2.91802	181	37914	391116	206051374
BORTEZOMIB	5.39306e-19	1.48601	1.36948	1.61246	578	205134	390719	205884154
BOSUTINIB	3.60546e-05	1.75747	1.37889	2.24	65	19630	391232	206069658
CABAZITAXEL	0.0119415	1.66489	1.15988	2.38978	29	9332	391268	206079956
CABOZANTINIB	0	10.2723	9.7909	10.7773	1707	87893	389590	206001395
CAPECITABINE	5.16719e-07	1.22825	1.13661	1.32727	641	275163	390656	205814125
CRIZOTINIB	8.21529e-73	4.18465	3.68968	4.74601	244	30787	391053	206058501
DARATUMUMAB	0.0462731	1.21238	1.01082	1.45413	116	50612	391181	206038676
DASATINIB	0.0246818	1.19889	1.03019	1.3952	167	73589	391130	206015699
ENASIDENIB	6.64472e-22	5.69477	4.3273	7.49437	51	4763	391246	206084525
ENFORTUMAB VEDOTIN	1.84939e-09	5.41178	3.5385	8.27677	21	2092	391276	206087196
ENTRECTINIB	1.23273e-37	17.0409	12.6427	22.9694	44	1375	391253	206087913
EPIRUBICIN	0.0321295	1.20475	1.02385	1.41761	145	63612	391152	206025676
ERDAFITINIB	5.80696e-15	8.82956	5.92284	13.1628	24	1461	391273	206087827
ERLOTINIB	4.38939e-23	1.69732	1.54158	1.86879	416	129297	390881	205959991
EVEROLIMUS	5.18052e-69	2.05914	1.91602	2.21296	744	190612	390553	205898676
FEDRATINIB	0.0411375	2.39186	1.16738	4.9007	7	1651	391290	206087637
GLASDEGIB	0.00010067	4.79434	2.61123	8.80261	10	1153	391287	206088135
IXAZOMIB	2.33118e-19	1.97503	1.72928	2.2557	218	58283	391079	206031005
LENVATINIB	2.11357e-68	3.07306	2.76327	3.41759	342	58734	390955	206030554
LURBINECTEDIN	0.0302436	3.90138	1.54338	9.86197	4	607	391293	206088681
MITOTANE	0.00167944	2.44974	1.51035	3.9734	16	3547	391281	206085741
NERATINIB	0.000134115	2.10946	1.50247	2.96168	33	8364	391264	206080924
NINTEDANIB	2.07422e-100	3.31533	3.02309	3.63582	454	72261	390843	206017027
NIRAPARIB	2.75312e-101	3.02724	2.77788	3.29899	523	91160	390774	205998128
OLAPARIB	1.40773e-26	2.95876	2.49901	3.5031	135	24125	391162	206065163
OSIMERTINIB	8.39175e-08	1.76492	1.46043	2.13291	107	32083	391190	206057205
PALBOCICLIB	2.24211e-142	2.52546	2.37355	2.6871	1005	210021	390292	205879267
PANITUMUMAB	0.00189378	1.40639	1.15047	1.71923	95	35766	391202	206053522
PAZOPANIB	0	5.70552	5.32449	6.11381	814	75316	390483	206013972
PEMBROLIZUMAB	4.72138e-06	1.33004	1.18439	1.4936	286	113471	391011	205975817
PERTUZUMAB	3.3833e-29	2.20994	1.95527	2.49778	257	61390	391040	206027898
PEXIDARTINIB	1.80028e-26	7.89822	5.94817	10.4876	48	3234	391249	206086054
PRALSETINIB	2.25902e-17	8.09926	5.66409	11.5814	30	1983	391267	206087305
REGORAFENIB	0.0302042	1.25083	1.02943	1.51984	101	42740	391196	206046548
RIBOCICLIB	6.844e-19	1.97479	1.72585	2.25963	212	56689	391085	206032599
ROMIDEPSIN	4.04049e-13	4.97674	3.54144	6.99374	33	3545	391264	206085743
RUCAPARIB	0	12.5991	11.7444	13.5161	798	33442	390499	206055846
SELINEXOR	1.94522e-67	5.22842	4.51345	6.05666	179	18088	391118	206071200
SONIDEGIB	4.20793e-33	17.4895	12.6861	24.1117	38	1159	391259	206088129
SORAFENIB	0.00299204	1.24028	1.083	1.42041	209	88972	391088	206000316
SUNITINIB	0	8.4546	8.12998	8.79219	2562	160558	388735	205928730
TAZEMETOSTAT	6.00099e-12	7.48706	4.89138	11.4602	21	1512	391276	206087776
TRASTUZUMAB	2.08234e-15	1.45477	1.33354	1.58701	509	184533	390788	205904755
TRASTUZUMAB DERUXTECAN	0.0157643	2.11648	1.24016	3.61203	13	3359	391284	206085929
TRETINOIN	0.0108539	1.29167	1.07168	1.55682	110	45059	391187	206044229
TUCATINIB	5.91307e-07	2.2292	1.69543	2.93103	51	12168	391246	206077120
VALRUBICIN	0.0143222	4.93254	1.94955	12.4798	4	480	391293	206088808
VEMURAFENIB	2.92909e-44	3.17224	2.76837	3.63503	208	34629	391089	206054659
VISMODEGIB	0	52.7058	50.1084	55.4378	1660	16662	389637	206072626
VORINOSTAT	0.0172956	1.63941	1.14214	2.35319	29	9477	391268	206079811
